# Supplementary material for: Exploration of Psychiatry Residents’ Attitudes toward Patients with Substance Use Disorder, Bipolar Disorder and Schizophrenia in Saudi Arabia
Source: Behav Sci (Basel). 2023 Aug 1;13(8):642. doi: 10.3390/bs13080642 (PMC10451806; doi:10.3390/bs13080642)
Supplement: Supplementary file 1 [file behavsci-13-00642-s001.zip]

Archive with 1 entries (1 files):
- behavsci-2436710-supplementary.pdf
